# Supplementary material for: The Potential of Molecular Indicators of Plant Virus Infection: Are Plants Able to Tell Us They Are Infected?
Source: Plants (Basel). 2022 Jan 11;11(2):188. doi: 10.3390/plants11020188 (PMC8777591; doi:10.3390/plants11020188)
Supplement: Supplementary file 1 [file plants-11-00188-s001.zip]

Archive with 2 entries (1 files):
- Supplementary files/
- Supplementary files/Supplementary Figures & Tables.pptx
